# Supplementary material for: Electromagnetic Field Shielding Using Interior Paints Enhanced with Metal Powders
Source: Materials (Basel). 2025 Aug 21;18(16):3916. doi: 10.3390/ma18163916 (PMC12387803; doi:10.3390/ma18163916)
Supplement: Supplementary file 1 [file materials-18-03916-s001.zip]

Archive with 1 entries (1 files):
- materials-3769212-supplementary.xlsx
