# Supplementary material for: Electromagnetic Field Shielding Using Interior Paints Enhanced with Metal Powders
Source: Materials (Basel). 2025 Aug 21;18(16):3916. doi: 10.3390/ma18163916 (PMC12387803; doi:10.3390/ma18163916)
Supplement: Supplementary file 1 [file materials-18-03916-s001.zip › materials-3769212-supplementary.xlsx]

## Sheet: readme
This file contains raw measurement data for shielding effectiveness (SE), reflection, and absorption for all experimental samples (1–8).
Data correspond to Figures 3–13 in the manuscript.
Each sheet represents one measurement series; frequency step is 0.1 GHz from 0.9 to 9 GHz.

## Sheet: SE
Frequency [GHz]	1. Sample, front	1. Sample, back	2. Sample, front	2. Sample, back	3. Sample, front	3. Sample, back	4.Sample, front	4. Sample, back	5.Sample, front	5.Sample, back	6.Sample, front	6.Sample, back	7.Sample, front	7.Sample, back	8.Sample, front	8. Sample, back
0.9	0.173335	0.155399	0.197902	0.193444	0.177473	0.172882	0.562856	0.547623	0.571561	0.496405	0.811642	0.864463	0.944139	0.77808	0.54094	0.62591
1	0.0452337	0.062898	0.0983887	0.096248	0.0356112	0.0691176	0.720659	0.697262	0.732855	0.640908	0.706979	0.85352	1.40761	1.14261	0.678056	0.774312
1.1	0.045325	0.0629381	0.0989494	0.0964632	0.0361411	0.0698379	0.720508	0.696978	0.732656	0.640955	0.707329	0.853559	1.40765	1.14236	0.67784	0.774381
1.2	-0.0472047	-0.00952403	0.00784047	0.0327473	-0.0553881	0.00730069	0.583845	0.436912	0.461978	0.524702	0.580828	0.647944	1.1595	0.977498	0.597919	0.488412
1.3	0.0726086	0.00921567	0.0402358	0.0581799	0.0712147	0.0431531	0.418879	0.257629	0.321169	0.401041	0.500584	0.366029	1.38574	0.730454	0.415657	0.365982
1.4	0.10336	0.0227162	0.131543	0.063597	-0.0266453	0.0608905	0.613298	0.662374	0.631839	0.570735	-0.566804	-0.50464	1.74978	1.16086	0.56232	0.658077
1.5	0.0495548	0.132416	0.0429633	0.105646	0.0827983	0.0447804	0.879981	0.962216	0.792298	0.787271	0.780753	0.816729	1.93163	1.97618	0.729766	0.757834
1.6	0.0900482	0.0615285	0.138528	0.0905778	0.0140883	0.0883532	0.364509	0.683585	0.704123	0.231657	0.322376	0.293908	1.2945	0.881163	0.142176	0.771572
1.7	-0.0779543	0.0499684	-0.0873706	-0.00629997	0.137637	-0.0702562	0.646244	0.573011	0.282025	0.51576	0.558618	0.822096	1.15724	1.05159	0.490109	0.309516
1.8	0.038468	0.0584307	-0.0312408	0.0200507	0.0584135	6.135e-05	0.563476	0.32584	0.0186348	0.527063	1.17538	0.892689	1.06258	1.38875	0.611073	-0.00249672
1.9	0.187475	-0.0141713	-0.0719849	0.000203767	0.371846	0.0588255	0.743266	0.52882	0.107157	0.655689	1.01837	0.93206	1.57991	1.44978	0.753048	0.218122
2	0.0948655	0.0871935	-0.159167	-0.0153001	0.00701078	-0.108385	0.818304	0.624978	0.378706	0.769113	1.03107	1.39139	1.81313	1.94713	0.834764	0.366053
2.1	-0.00723076	0.154861	0.0808055	0.0838642	-0.184018	0.0698694	0.238777	0.172888	0.0428619	0.22989	1.3787	1.09982	0.596301	1.5236	0.835902	0.339314
2.2	0.301631	0.380214	0.232381	0.148598	-0.0266552	-0.0166842	0.0347506	-0.101925	0.148235	0.0961285	1.35709	0.63943	0.0641473	1.04006	0.555594	0.374799
2.3	0.244573	0.504225	0.430972	0.323013	0.277394	0.253319	-0.220623	0.367189	0.586377	-0.131426	0.710733	0.0734208	-0.177863	0.376691	0.132447	0.613505
2.4	0.260462	0.296474	-0.00329971	0.253227	0.466733	0.200849	0.04787	0.599586	0.735928	0.135518	1.16732	0.194384	0.680663	0.956421	0.11028	0.415631
2.5	0.299477	0.0158615	0.0591075	0.106432	0.159437	0.0846157	0.473287	0.886815	0.275722	0.260093	0.587639	0.314006	1.4897	1.35292	0.130971	0.449763
2.6	-0.197282	0.100123	-0.304907	0.212476	-0.127414	0.126957	1.09105	0.283021	-0.171784	0.846057	1.20562	1.37758	1.58293	2.36498	0.712519	0.00469717
2.7	0.573922	0.433315	0.299465	0.456736	0.163993	0.32745	1.12202	0.475596	-0.178041	0.735235	1.86271	1.37614	1.80109	2.05491	0.70425	-0.00943565
2.8	0.107888	0.659439	0.608452	0.598192	0.133567	0.301372	1.07212	0.766651	0.228116	0.610571	0.635066	1.39428	1.71369	2.19434	0.703371	0.167605
2.9	0.00374858	0.366735	0.23043	0.334691	0.481879	0.169727	0.985128	1.52457	2.12441	0.95623	0.0943648	-0.126279	0.0989596	0.839351	1.37859	1.80702
3	0.138308	0.14533	0.155067	0.169128	0.249093	0.180057	1.07357	1.4334	2.13878	1.31405	1.00832	0.327166	1.05248	1.64994	1.68287	2.06647
3.1	0.0336126	-0.375411	-0.284302	-0.171965	0.432936	0.0407728	0.162565	0.759706	1.50632	0.398281	1.17735	0.394181	0.734282	0.688077	0.642416	0.996172
3.2	0.584867	0.473024	-0.19855	0.289893	-0.0916297	0.154498	-0.292227	0.193368	0.649244	-0.0398941	0.88166	-0.295744	0.621945	-0.45986	-0.181779	0.891237
3.3	0.253857	0.281213	0.201794	0.209043	0.249545	0.408195	0.183863	-0.449618	-0.225647	0.360357	0.184586	0.269475	1.4127	0.107261	-0.333516	0.1717
3.4	0.132277	0.539284	0.269815	0.231155	0.0780805	0.00700124	1.60901	0.00880305	0.672614	2.04744	0.613912	1.87998	3.40278	3.68751	1.04379	1.2636
3.5	-0.217639	0.386332	0.534537	0.38556	-0.00681305	-0.0988115	2.37899	0.796162	0.947159	2.88146	0.861345	2.95531	5.2638	4.98453	1.42464	1.25276
3.6	0.568393	0.140424	0.219131	0.359567	0.799781	0.525896	1.22459	0.921257	1.42929	1.41724	0.597366	0.632323	2.74028	2.61238	0.833175	0.444352
3.7	1.21837	0.646737	0.394955	0.757365	0.657713	0.652474	-0.0175997	0.112794	0.968502	-0.162882	1.03689	0.283654	0.934243	0.599321	0.525955	-0.350429
3.8	0.125844	0.357002	0.0283915	0.21706	0.431977	0.359715	-0.475247	0.461093	0.935373	-0.249442	1.6978	0.445051	0.950829	-0.0910714	0.419602	-0.150254
3.9	-0.547884	-0.278654	-0.150192	-0.134775	-0.430775	-0.462517	0.52256	1.15327	1.67747	0.317518	4.1222	1.95564	2.3019	1.71713	1.20048	1.11937
4	-1.20942	0.0659841	-0.00787799	-0.294758	0.192951	-0.863814	1.20043	1.87812	1.06768	0.841557	2.56072	1.02862	3.24702	1.5959	1.29759	1.37935
4.1	0.521463	0.178952	0.274271	0.235096	0.357627	0.0163314	0.969674	0.226098	0.71059	0.730511	0.60336	1.56206	2.08834	1.77033	0.294289	1.41189
4.2	0.418984	0.295513	0.459975	0.395009	0.421075	0.209524	0.763683	-0.139418	1.07946	0.963085	0.16224	1.25073	1.59999	1.96951	0.699371	1.44508
4.3	0.580202	-0.353223	-0.0436605	-0.0235481	-0.0933113	0.284826	0.684663	0.697913	1.65118	0.386451	0.834689	1.62451	1.90719	2.14439	0.955324	0.920615
4.4	-0.508483	-0.0288092	-0.0529118	-0.214163	-0.690903	-0.257216	0.895302	2.26689	1.43907	0.704357	3.49674	3.59159	3.25648	4.54336	2.29921	0.205062
4.5	-0.391066	-0.101733	0.202111	-0.274959	0.704589	0.0712001	0.398456	2.21189	0.601486	0.134022	4.43596	1.55621	2.28992	2.29857	1.64529	0.751993
4.6	0.447647	0.740579	0.320452	0.315401	0.332896	0.140895	0.2465	0.799572	0.231829	0.176261	2.35542	0.363166	1.39114	1.85745	0.577647	0.0985502
4.7	0.269588	0.144093	0.361064	0.179838	-0.256686	0.15031	0.96249	0.361165	0.208039	0.594591	0.266638	0.188688	2.47796	2.1297	0.378089	1.06965
4.8	-0.119147	-0.111556	0.0977198	0.0320104	-0.751229	-0.256798	1.62373	0.842725	0.642879	1.12415	1.33028	-0.237082	3.19043	3.41883	-0.0346813	1.75939
4.9	0.124472	-0.254623	0.134452	-0.066829	0.156223	0.220493	2.4456	0.990786	0.831024	1.63793	0.931807	1.57999	3.39531	4.04379	1.20471	1.59468
5	0.405659	0.132913	0.605623	0.508475	0.730861	0.370307	1.43274	1.49767	0.964889	1.54596	1.68218	0.868098	2.85677	3.49411	1.76735	1.046
5.1	0.0709127	-0.0829754	0.415282	0.178684	0.404992	0.166637	1.26593	1.18553	0.525517	0.93642	1.71263	1.19043	2.26613	2.82925	1.52199	1.15267
5.2	-0.492077	-0.101678	-0.0842813	-0.535545	-0.243226	-0.832176	0.460484	0.925924	-0.350117	0.0311286	-0.0975933	-0.0591437	1.1302	1.41474	1.82965	-0.294779
5.3	-0.322725	-0.0761617	-0.0427526	0.187178	-0.86923	-0.108783	0.204027	1.19877	0.225217	0.146964	0.939481	0.275292	2.23409	0.48134	1.54698	0.356584
5.4	0.653102	0.564189	0.226863	0.409519	0.589361	0.475484	1.39776	1.80062	1.56573	1.54361	3.07794	2.37405	4.30194	3.52401	2.37926	1.56048
5.5	0.489689	1.09633	0.554492	0.9306	0.847285	0.54642	1.39003	0.140692	1.8075	1.40017	1.05646	0.347823	3.88189	3.41277	1.27803	0.890324
5.6	-0.0441519	0.772236	0.549054	0.720071	1.25285	0.257568	0.934998	-0.378761	1.374	0.674402	2.17524	0.0407976	2.67756	2.72616	0.776276	0.971528
5.7	-0.0756556	-0.144068	-0.367547	-0.537615	-0.0733477	0.0977592	0.381569	0.412549	0.624844	-0.176699	1.09987	0.924049	1.91631	2.76361	0.442127	0.883549
5.8	0.109017	0.429998	0.0868142	-0.165184	-0.117463	-0.0134703	-0.132439	0.341125	0.825586	0.0844638	0.71183	3.16581	1.44593	2.605	0.819794	-0.180191
5.9	0.210379	0.0171916	0.673885	0.842199	-0.128742	0.448894	0.510156	2.21879	0.885129	1.1089	1.63219	3.10104	3.99741	4.16455	2.43184	1.30021
6	0.158952	0.62292	0.222626	0.803284	0.369751	0.425402	0.233691	1.67479	1.43208	1.41165	2.08094	2.65066	3.98034	3.88405	2.41492	1.47116
6.1	-0.162662	0.232559	0.0470314	0.464042	0.702661	0.181621	0.253803	0.909061	1.39623	0.799143	1.50771	1.44986	3.47306	2.64399	1.73255	1.00597
6.2	-0.635625	-0.0562922	0.0698166	-0.271085	-0.228369	-0.226851	-0.0494804	0.23494	0.915761	1.27751	1.3497	0.0595372	2.77234	2.10648	0.632983	0.631015
6.3	-0.172376	0.258979	0.535793	-0.0183551	-0.317195	0.211922	1.34299	0.398666	1.97628	1.77852	1.96353	0.284144	4.01425	3.58232	0.5767	0.524094
6.4	0.987653	0.720089	0.859308	0.616934	0.173913	0.393472	1.29125	0.249261	1.8844	1.54621	4.35712	1.83421	5.93012	5.31381	0.720942	1.18095
6.5	0.193873	0.00603358	0.471128	0.67438	0.181468	0.393097	1.33963	0.966483	0.871986	0.664225	3.54462	2.19889	4.13886	3.80276	1.40155	1.73461
6.6	-0.587513	0.115139	-0.229188	0.313349	0.18568	-0.317932	0.901784	0.552099	0.111678	0.096035	0.7188	1.88837	2.06879	2.24766	0.872677	0.783685
6.7	-0.932555	0.342753	0.0536741	0.249065	0.292709	-0.1726	0.541948	0.468946	1.12299	0.0328267	0.345917	1.18745	3.05919	1.5552	0.650625	0.213458
6.8	0.614285	0.333949	2.42821	1.04282	2.75272	2.10961	2.23004	1.41024	1.90208	1.22131	1.43689	0.628555	5.15995	4.17161	2.00202	0.956367
6.9	0.573346	0.183351	0.774694	0.30986	0.290844	0.149915	2.98899	2.03336	1.0371	0.995541	2.56493	1.254	4.85741	3.70045	2.2907	1.06201
7	0.706011	-0.484319	-0.0946999	-0.150548	0.550644	-0.0499357	1.63655	0.925594	0.325629	0.70008	2.58885	1.28623	2.86129	2.51748	1.18649	0.0919329
7.1	-0.36859	-0.169737	-0.238528	1.05693	0.167732	0.495515	1.38298	-0.215082	0.18927	0.260999	1.9625	-0.192468	1.14925	1.48787	0.814705	-0.189139
7.2	1.05605	1.4782	0.607627	0.930012	1.27126	1.01836	1.15592	0.480694	0.836489	0.369258	1.37236	0.230743	1.20927	0.747391	0.767186	0.467649
7.3	0.315543	1.53266	0.928127	1.9191	0.751092	0.997654	3.23352	2.00937	1.73066	1.75854	3.19508	2.70367	4.32813	4.15266	2.36663	1.85233
7.4	0.48307	0.504074	1.07363	-0.119094	-0.0818609	0.217448	2.5731	2.20834	1.60039	1.16538	2.46591	3.60669	6.1765	4.78906	2.75814	2.5649
7.5	0.52457	0.609881	-0.601199	0.210926	0.0943146	-0.124663	1.71431	1.16317	0.784583	1.04962	1.38546	2.68818	3.43233	2.60864	1.84098	0.968445
7.6	0.794029	-0.171352	0.079244	-0.281047	-0.0541903	0.731466	0.409152	-0.134388	-0.0622508	1.37694	2.0426	0.0335706	2.23566	0.37027	1.83324	-0.00801086
7.7	0.563752	1.19186	-0.0258942	1.82915	1.20352	1.46839	0.923817	1.68261	1.3234	2.6798	5.66123	0.795668	3.33036	2.60663	2.07588	0.268829
7.8	0.319489	1.1766	0.534894	1.03057	0.525065	0.426395	1.97276	1.2844	1.67338	2.61501	4.1751	1.0366	4.757	4.58384	2.75202	1.61712
7.9	-0.631002	-0.0696551	-0.257019	0.433052	-0.169397	0.420874	1.99756	1.17821	1.23821	1.34616	2.68028	0.385255	3.16646	3.81565	1.71984	0.763611
8	0.2233	-0.293379	0.214546	-0.499809	0.915511	0.280084	1.96093	0.997403	1.54996	1.04052	2.15679	1.0464	2.61858	2.47632	1.12838	1.20681
8.1	1.1855	0.183971	0.608172	0.348551	1.41785	1.09031	1.32588	0.975863	1.60796	1.05144	1.89128	0.865517	5.38107	2.88976	0.730956	1.21376
8.2	0.0871557	-0.0334256	0.408128	0.588456	0.974653	0.619094	0.192949	0.953841	0.666705	-0.0271912	0.880399	1.8556	2.71237	1.78674	0.831534	0.134462
8.3	-0.235214	-0.207319	0.152974	0.0390638	0.269708	0.165001	1.55417	2.10524	0.688432	2.0057	1.89651	3.03039	4.10972	3.1961	2.68777	2.00552
8.4	0.222366	1.19933	0.797625	1.48248	0.740403	1.05652	-0.107667	0.490228	0.152796	1.70767	2.57616	2.10104	2.89751	1.40484	1.61641	1.22294
8.5	0.664608	0.877631	0.477399	1.15642	0.858396	1.06478	0.0783552	0.724603	0.415788	2.72034	3.8904	1.34282	2.27955	1.25853	1.4325	1.79048
8.6	0.897808	1.02927	0.838816	1.02646	1.22282	0.51555	1.41374	1.45206	1.10389	2.89965	5.38507	1.26978	4.55152	3.21971	1.36948	2.75499
8.7	1.19373	0.163877	0.940572	0.713455	1.15555	1.19615	0.902725	1.62785	1.63292	1.6211	2.97881	1.07327	3.3947	2.96441	0.478818	1.30281
8.8	0.335509	0.442521	0.720172	1.47178	0.685581	1.08951	1.0771	0.846851	0.963133	0.339231	1.73768	1.7147	1.74409	2.57202	-0.0989914	0.297731
8.9	-0.0160255	0.382346	-0.425327	0.582104	0.114914	0.869967	0.743014	1.17903	1.34208	0.332829	1.31292	2.41923	2.24499	1.73415	0.77188	0.999046
9	-0.387421	0.600206	0.0414327	0.825095	-0.333187	0.287354	1.16379	2.0681	1.10946	1.15518	2.84469	3.60997	4.10927	3.61914	1.67206	2.41212

## Sheet: Reflection
Frequency [GHz]	1. Sample	2. Sample	3. Sample	4. Sample	5. Sample	6. Sample	7. Sample	8. Sample
0.9	-0.746446	1.7635	1.31686	0.339594	1.5731	1.77292	-0.818563	3.34437
1	0.633382	1.91458	2.42623	3.60145	1.96711	1.72912	5.53159	0.245538
1.1	0.633128	1.91487	2.42478	3.60306	1.97186	1.73288	5.53156	0.244563
1.2	-1.45007	-2.03432	-2.47284	-3.92197	-2.26062	-2.16085	-5.41102	1.99935
1.3	-0.575835	2.20088	2.34661	3.97861	2.63458	2.46084	1.60752	-1.1164
1.4	2.10085	-1.8513	-1.63964	-2.80683	-2.39649	-2.73056	-2.44769	-0.639113
1.5	-3.31238	3.2707	3.65542	4.32718	3.53911	3.46665	-1.70461	-1.49377
1.6	6.55607	7.1446	5.93178	2.17317	6.60421	4.25094	0.59698	8.28549
1.7	-2.87806	0.978957	0.552536	0.72632	-3.68947	-5.60878	-0.77795	-2.02277
1.8	0.730432	-10.6394	-11.2889	-13.171	-9.42185	-10.2144	-13.3362	-6.99541
1.9	-0.384881	16.7331	4.05947	-3.12844	-1.54909	-5.06316	-6.04932	-8.5201
2	5.6081	-6.26386	-4.97386	-0.811111	-9.77423	-10.7359	-1.55971	-10.0943
2.1	-12.1668	-15.4549	-16.4565	-18.5365	-16.086	-16.5898	-17.8481	-12.2535
2.2	0.963951	11.9065	7.72743	2.52829	21.4995	10.7609	0.844088	0.909758
2.3	5.67148	11.4985	12.7726	2.86691	0.083257	-3.09289	-2.15262	-2.36423
2.4	-2.03165	-3.45877	-2.46915	-2.60033	-6.39215	-8.55298	-2.77527	-0.698129
2.5	-1.39142	-1.55307	-1.38425	-6.78878	-4.13292	-6.34587	-8.13805	-4.47782
2.6	4.60698	9.88589	8.56885	-3.62395	0.847464	-2.85466	-7.37919	-4.44181
2.7	0.271247	-11.1666	-11.0654	-9.30077	-14.098	-15.3855	-5.45753	2.83058
2.8	1.23394	3.00132	1.21018	-0.71326	6.0898	4.08722	-0.254506	1.06374
2.9	-0.495953	1.48015	-1.90968	-5.83011	14.0699	-1.84744	-6.58431	-5.77104
3	-10.4768	-17.6074	-15.413	-7.05109	-18.8333	-21.655	-11.7586	-1.38554
3.1	4.68803	-0.533274	-0.506322	-2.68207	3.94088	-2.73053	-2.16169	-1.12493
3.2	-1.28187	7.74553	3.96434	-2.56963	1.0336	0.286962	-5.82032	-1.91485
3.3	5.71576	-5.03559	-3.79152	-3.4589	-7.71456	-10.6576	-7.01774	3.17429
3.4	7.15283	0.846139	-0.28619	-2.12541	9.0622	1.42412	1.02631	-0.51162
3.5	-4.91977	-1.43059	-2.1035	-5.1908	-2.14639	-6.59395	-6.22451	-1.86221
3.6	4.11274	5.06521	6.37866	-2.67513	-4.86201	-8.24328	-8.54116	-1.18239
3.7	5.98362	4.41813	2.16739	-1.92084	0.0349325	0.00483704	-2.48944	-1.33337
3.8	6.01593	2.82266	0.897691	-2.36158	2.93645	0.69088	1.32153	1.62978
3.9	0.951937	3.98417	0.778067	-4.14339	-1.6036	-2.91057	-4.44304	-3.3322
4	-2.42286	-5.56811	-1.20947	-4.58243	-7.4809	-7.89348	-5.16407	-6.18476
4.1	3.79454	0.223986	0.567101	-1.78112	-1.85673	-1.9664	-1.58975	-1.45272
4.2	0.24492	3.63424	2.7582	-3.96062	-2.35067	-3.25795	-6.01739	-1.28422
4.3	7.84141	0.423461	2.21469	0.362703	0.416548	-0.0124524	0.391273	-2.06074
4.4	1.61081	-1.62489	-0.475717	-1.39447	-1.24858	-4.47215	-3.40627	-3.72499
4.5	1.12526	1.59093	4.397	-6.08914	-4.25653	-4.18248	-3.92595	1.40668
4.6	0.18386	-0.161528	-0.818794	-6.09393	-1.81145	-3.17244	-4.4014	-2.48937
4.7	7.68561	3.04484	1.65789	-1.50317	2.87163	-0.916356	-1.54798	-3.46357
4.8	-0.242989	-3.75233	-5.27032	-9.06134	-3.05446	-4.49665	-6.58388	-3.82751
4.9	-0.48395	-0.167108	0.154167	-1.07289	-0.701176	-3.78453	-3.78066	-0.392584
5	3.06564	-2.14352	0.14104	-2.82036	-1.5194	-4.66931	-4.85518	0.960688
5.1	2.17366	-2.8492	-0.938961	-3.47432	0.0242106	-1.82332	-4.0733	-0.616639
5.2	1.14568	-4.36377	-4.95338	-9.02435	-2.33088	-2.84585	-6.56195	-5.02859
5.3	-0.791986	4.72107	7.57028	-3.13861	-2.23922	-2.03054	-4.18252	-1.82292
5.4	0.785706	-5.12193	-3.71615	-5.74295	-3.42789	-3.2908	-6.67379	-3.88546
5.5	-0.135234	-0.596553	0.825198	-7.09502	-6.38679	-4.35721	-7.88492	-2.79047
5.6	-1.31381	1.32878	2.06535	-6.11093	-3.48626	-1.69519	-5.72985	-2.75022
5.7	-2.87592	-2.82851	-2.96344	-6.74705	-2.89559	-2.65888	-7.8364	-4.56814
5.8	-0.317064	2.54089	1.45479	-3.62374	-1.93372	-2.66889	-5.11548	-3.48708
5.9	-0.501479	-0.605092	-0.331334	-5.06409	-3.68381	-4.28149	-6.22475	-3.1459
6	2.29157	2.91187	0.893117	-4.82621	-1.55725	-3.25967	-5.36606	-4.87275
6.1	-2.69707	-2.2421	-2.78809	-5.83843	-2.42901	-3.06666	-5.29315	-5.94302
6.2	0.210555	-2.26663	-4.35351	-5.05342	-0.378302	-2.38846	-4.57691	-3.01998
6.3	0.826023	0.652582	-1.21088	-3.85715	-1.32726	-2.98211	-5.36102	-1.55941
6.4	1.27584	-0.179021	-3.62772	-3.33106	-0.544393	-3.58332	-4.87442	-5.70305
6.5	-0.36637	0.559494	-1.7075	-2.00363	-0.714236	-2.90821	-4.42414	-5.95741
6.6	-2.63842	-2.30003	-2.44058	-5.23099	-2.5988	-5.2099	-5.21464	-6.50209
6.7	-1.11199	3.45303	0.396586	-5.6341	-2.27025	-5.41334	-3.68455	-2.92146
6.8	-2.75123	-4.18369	-3.39994	-4.39738	-0.118762	-6.68378	-7.10347	-3.36608
6.9	5.82349	2.67981	2.14652	0.0980174	2.2799	-1.70624	0.50904	-3.10957
7	3.09857	0.511008	0.159972	-1.85675	0.627878	-4.0326	-4.28496	-5.22339
7.1	-1.09817	-3.36093	-2.65628	1.49347	2.3955	-4.10106	-6.0003	-5.97299
7.2	2.98536	0.608869	0.114254	-3.55621	-2.83159	-5.73365	-2.62912	-3.92903
7.3	0.955493	2.71917	0.00479889	-1.39805	2.10761	-4.66561	-1.86004	-2.79914
7.4	2.5582	1.21778	-2.74766	-2.89002	-0.911905	-7.03989	-4.41641	-5.16149
7.5	1.18442	0.37367	0.215112	-1.6122	-0.49322	-4.83333	-1.04104	-1.85787
7.6	2.8806	1.04088	-2.50501	-2.37699	-2.14664	-6.16451	-3.15538	-3.17904
7.7	-0.879409	-3.53868	-4.10863	-2.76715	2.41228	-6.77578	-7.25441	-5.04369
7.8	1.70706	-0.933081	-0.931305	-0.0617269	1.19152	-4.35172	-4.3292	-3.82414
7.9	1.22247	1.4535	-2.14347	-4.38511	-2.68881	-7.32909	-4.08591	-2.52859
8	1.57258	-0.495655	-0.450718	-3.18721	0.320681	-5.42898	-4.24315	-1.14133
8.1	1.34868	-1.67331	-2.3791	-3.33154	-1.5181	-4.99728	-4.58615	-2.19583
8.2	2.92746	-0.260592	-0.347375	-5.2873	-2.72419	-6.13672	-5.664	-4.86708
8.3	2.22406	1.19367	2.49284	-2.97565	0.69677	-4.32695	-2.75644	0.261208
8.4	1.47179	1.52945	1.89814	-3.51456	0.313295	-4.29322	-2.8119	-0.994123
8.5	-0.611838	-2.88128	-4.36047	-5.76217	-3.04996	-8.78197	-6.90493	-4.31883
8.6	0.811343	-1.90017	-2.41156	-3.4817	-3.29731	-7.26437	-5.77022	-4.21862
8.7	1.85233	1.6405	1.47465	-2.03716	1.2388	-4.28412	-3.11754	-1.4724
8.8	-0.386243	1.9568	-1.04644	-5.33994	-4.71765	-9.35931	-6.25907	-4.33905
8.9	-2.01378	-1.31911	-2.44575	-3.88032	-1.44221	-8.6316	-5.81216	-4.19326
9	-0.631481	-2.34069	-0.323568	-3.6209	0.559391	-7.1785	-4.12927	-4.32927

## Sheet: Absorption
Frequency [GHz]	1. Sample	2. Sample	3. Sample	4. Sample	5. Sample	6. Sample	7. Sample	8.Sample
0.9	0.919781	-1.5656	-1.13939	0.223262	-1.00154	-1.23198	1.63021	-2.40023
1	-0.588148	-1.81619	-2.39062	-2.88079	-1.23426	-1.05106	-4.82461	1.16207
1.1	-0.587804	-1.81592	-2.38864	-2.88256	-1.23921	-1.05504	-4.82423	1.16309
1.2	1.40287	2.04216	2.41745	4.50581	2.72259	2.75877	5.99185	-0.839849
1.3	0.648444	-2.16065	-2.2754	-3.55973	-2.31341	-2.04518	-1.10693	2.50214
1.4	-1.99749	1.98284	1.61299	3.42013	3.02833	3.29288	1.88088	2.38889
1.5	3.36194	-3.22773	-3.57262	-3.4472	-2.74681	-2.73689	2.48537	3.42539
1.6	-6.46602	-7.00608	-5.91769	-1.80866	-5.90008	-4.10876	-0.274605	-6.99099
1.7	2.80011	-1.06633	-0.414899	-0.0800756	3.97149	6.09889	1.33657	3.18001
1.8	-0.691964	10.6082	11.3473	13.7345	9.44049	10.8255	14.5116	8.058
1.9	0.572356	-16.8051	-3.68763	3.87171	1.65625	5.81621	7.06769	10.1
2	-5.51323	6.10469	4.98087	1.62942	10.1529	11.5707	2.59077	11.9074
2.1	12.1596	15.5357	16.2725	18.7753	16.1289	17.4257	19.2268	12.8498
2.2	-0.66232	-11.6742	-7.75408	-2.49354	-21.3513	-10.2053	0.512998	-0.84561
2.3	-5.42691	-11.0676	-12.4952	-3.08753	0.50312	3.22534	2.86335	2.18636
2.4	2.29211	3.45547	2.93588	2.6482	7.12808	8.66326	3.94259	1.37879
2.5	1.6909	1.61218	1.54368	7.26207	4.40864	6.47684	8.72569	5.96752
2.6	-4.80426	-10.1908	-8.69626	4.71499	-1.01925	3.56718	8.58481	6.02474
2.7	0.302675	11.466	11.2294	10.4228	13.9199	16.0897	7.32024	-1.02949
2.8	-1.12605	-2.39287	-1.07661	1.78538	-5.86169	-3.38385	0.889572	0.649955
2.9	0.499701	-1.24972	2.39156	6.81524	-11.9455	3.22602	6.67868	5.87
3	10.6151	17.7624	15.6621	8.12466	20.9721	23.3379	12.7669	2.43802
3.1	-4.65442	0.248972	0.939258	2.84464	-2.43456	3.37294	3.33905	1.85921
3.2	1.86674	-7.94408	-4.05597	2.2774	-0.384358	-0.468741	6.70198	2.53679
3.3	-5.46191	5.23738	4.04106	3.64276	7.48891	10.3241	7.20233	-1.7616
3.4	-7.02055	-0.576324	0.364271	3.73442	-8.38958	-0.380334	-0.412402	3.9144
3.5	4.70213	1.96512	2.09669	7.56979	3.09355	8.01859	7.08586	7.12601
3.6	-3.54435	-4.84608	-5.57888	3.89973	6.29131	9.07646	9.13853	3.92267
3.7	-4.76525	-4.02318	-1.50968	1.90324	0.93357	0.521118	3.52632	2.26761
3.8	-5.89009	-2.79427	-0.465714	1.88633	-2.00107	-0.271278	0.376275	-0.678947
3.9	-1.49982	-4.13436	-1.20884	4.66595	3.28107	4.11105	8.56524	5.63409
4	1.21345	5.56023	1.40242	5.78286	8.54858	9.19108	7.7248	9.43178
4.1	-3.27308	0.0502847	-0.209474	2.75079	2.56732	2.26069	2.19311	3.54106
4.2	0.174064	-3.17426	-2.33713	4.7243	3.43013	3.95732	6.17963	2.88421
4.3	-7.2612	-0.467121	-2.308	0.32196	1.23463	0.967777	0.443415	3.96793
4.4	-2.11929	1.57198	-0.215186	2.28977	2.68764	6.77136	6.90301	6.98147
4.5	-1.51633	-1.38882	-3.69241	6.4876	4.85801	5.82777	8.36191	0.883232
4.6	0.263788	0.48198	1.15169	6.34043	2.04328	3.75008	6.75682	3.88051
4.7	-7.41602	-2.68378	-1.91458	2.46566	-2.66359	1.29445	1.81462	5.94153
4.8	0.123842	3.85005	4.51909	10.6851	3.69734	4.46197	7.91416	7.01794
4.9	0.608423	0.30156	0.00205612	3.51849	1.5322	4.98924	4.71246	3.78789
5	-2.65998	2.74915	0.589821	4.2531	2.48428	6.43665	6.53736	1.89608
5.1	-2.10274	3.26449	1.34395	4.74024	0.501306	3.34531	5.78593	2.88277
5.2	-1.63776	4.27949	4.71016	9.48484	1.98077	4.6755	6.46436	6.15879
5.3	0.469261	-4.76383	-8.43951	3.34264	2.46443	3.57752	5.122	4.05701
5.4	-0.132603	5.3488	4.30551	7.14071	4.99362	5.67006	9.75173	8.1874
5.5	0.624922	1.15104	0.0220871	8.48505	8.19428	5.63525	8.94138	6.67236
5.6	1.26966	-0.779722	-0.81251	7.04593	4.86027	2.47147	7.90509	5.42778
5.7	2.80027	2.46096	2.89009	7.12862	3.52044	3.10101	8.93627	6.48445
5.8	0.426081	-2.45407	-1.57225	3.4913	2.7593	3.48868	5.82731	4.93301
5.9	0.711858	1.27898	0.202592	5.57424	4.56894	6.71334	7.85694	7.14331
6	-2.13262	-2.68924	-0.523366	5.0599	2.98933	5.6746	7.447	8.85308
6.1	2.53441	2.28914	3.49075	6.09224	3.82524	4.79921	6.80086	9.41607
6.2	-0.84618	2.33645	4.12514	5.00394	1.29406	3.02144	5.92661	5.79232
6.3	-0.998399	-0.116788	0.893681	5.20014	3.30354	3.55881	7.32455	5.57366
6.4	-0.28819	1.03833	3.80164	4.62232	2.42879	4.30426	9.23154	11.6332
6.5	0.560243	-0.0883662	1.88897	3.34326	1.58622	4.30975	7.96876	10.0963
6.6	2.05091	2.07085	2.62626	6.13278	2.71048	6.08258	5.93344	8.57088
6.7	0.179432	-3.39936	-0.103877	6.17605	3.39325	6.06396	4.03047	5.98065
6.8	3.36552	6.6119	6.15266	6.62742	2.02085	8.68581	8.54036	8.52603
6.9	-5.25014	-1.90511	-1.85568	2.89097	-1.2428	3.99694	2.05589	7.96698
7	-2.39256	-0.605708	0.390672	3.4933	-0.302249	5.21909	6.87381	8.08468
7.1	0.729581	3.1224	2.82401	-0.110489	-2.20623	4.91576	7.9628	7.12223
7.2	-1.92931	-0.00124232	1.157	4.71213	3.66808	6.50083	4.00148	5.1383
7.3	-0.63995	-1.79105	0.746293	4.63157	-0.376954	7.03224	5.05512	7.12727
7.4	-2.07513	-0.144145	2.66579	5.46312	2.51229	9.79803	6.88233	11.338
7.5	-0.65985	-0.974869	-0.120797	3.32651	1.2778	6.6743	2.42651	5.29019
7.6	-2.08657	-0.961639	2.45082	2.78614	2.08439	7.99775	5.19798	5.4147
7.7	1.44316	3.51278	5.31215	3.69097	-1.08888	8.85165	12.9156	8.37405
7.8	-1.38757	1.46798	1.45637	2.03449	0.481852	7.10373	8.5043	8.58114
7.9	-1.85347	-1.71052	1.97408	6.38267	3.92701	9.04894	6.7662	5.69505
8	-1.34928	0.710201	1.36623	5.14814	1.22928	6.55736	6.39994	3.75991
8.1	-0.163181	2.28149	3.79694	4.65742	3.12607	5.72823	6.47743	7.5769
8.2	-2.8403	0.66872	1.32203	5.48025	3.3909	6.96825	6.5444	7.57945
8.3	-2.45927	-1.04069	-2.22313	4.52981	-0.00833765	7.01473	4.65295	3.84851
8.4	-1.24942	-0.731824	-1.15774	3.40689	-0.160498	5.90963	5.38806	3.89163
8.5	1.27645	3.35868	5.21887	5.84052	3.46575	10.2145	10.7953	6.59839
8.6	0.0864652	2.73899	3.63438	4.89544	4.4012	8.63384	11.1553	8.77014
8.7	-0.658601	-0.699924	-0.319098	2.93989	0.394123	4.76294	6.09635	4.8671
8.8	0.721752	-1.23663	1.73202	6.41704	5.68078	9.26032	7.99674	6.08314
8.9	1.99775	0.893782	2.56066	4.62333	2.78429	9.40348	7.12509	6.43824
9	0.244061	2.38212	-0.0096194	4.78469	0.550073	8.85056	6.97396	8.43855
